# Supplementary material for: AtlasT4SS: A curated database for type IV secretion systems
Source: BMC Microbiol. 2012 Aug 9;12:172. doi: 10.1186/1471-2180-12-172 (PMC3489848; doi:10.1186/1471-2180-12-172)
Supplement: Additional file 1 — Table S1. Cluster's statistics information. [file 1471-2180-12-172-S1.xls]

## Sheet: Sheet1
Table S1: Cluster's statistics information
Cluster name (family name) / Features	Total number of proteins	Number of paralogous	Longest protein size (aa)	Shortest protein size (aa)	Media protein size (aa)	Signal peptide	Transmembrane	Subcellular location	Genomics location
P-T4SSs group
AvhB10/VirB10/TrbI	68	28	509	233	409.088	Absent	Single-pass membrane	Probable form an aggregate with itself or other proteins localized to the inner membrane (PubMed=8349563)	Plasmid / chromosome
AvhB11/VirB11/TrbB/GspE	206	142	638	304	414.345	Absent	0	Probable associated to inner membrane via other subunits (PubMed=8349563)	Plasmid / chromosome
AvhB4-like	12	1	1002	807	928	Absent	0	Probable associated to inner membrane via other subunits	Plasmid / chromosome
AvhB5	21	3	323	205	241.857	Present	0	Extracellular (PubMed=17975085)	Plasmid / chromosome
AvhB7	8	0	136	72	97	Present	0	Probable anchored to membrane (inner or outer)	Plasmid / chromosome
CagGamma	2	0	169	169	169	Present	0	Probable anchored to membrane (inner or outer)	Chromosome
CagT	2	0	280	280	280	Present	0	Probable anchored to membrane (inner or outer)	Chromosome
CagX	2	0	523	522	522.5	Present	0	Probable anchored to membrane (inner or outer)	Chromosome
LvhB7/AvhB7	3	0	48	48	48	Present	0	Probable anchored to membrane (inner or outer)	Plasmid / chromosome
ptlA/AvhB2	9	2	134	87	109.889	Present	Multi-pass membrane	Probable inner membrane	Plasmid / chromosome
TraA-AT-type	7	1	1609	1539	1554.86	Absent	0	Probable cytoplasm	Plasmid / chromosome
TraA-Ti-type	20	8	1277	879	1052.65	Absent	0	Probable cytoplasm	Plasmid / chromosome
TraB	6	1	391	378	387	Present or Absent	Multi-pass membrane	Probable inner membrane	Plasmid / chromosome
TraC	11	4	98	74	93.4545	Absent	0	Probable cytoplasm	Plasmid / chromosome
TraD	20	5	151	70	83.45	Absent	0	Probable cytoplasm	Plasmid / chromosome
TraD-2	2	0	181	151	166	Absent	0	Probable cytoplasm	Plasmid
TraF	24	7	195	171	182.667	Present or Absent	0 or Single-pass membrane	Probable periplasm or inner membrane	Plasmid / chromosome
TraH-2	6	1	209	204	207	Absent	0	Probable cytoplasm	Plasmid / chromosome
TraH-IncP-1	4	0	130	119	124.75	Absent	0	Probable cytoplasm	Plasmid
TraI	37	18	268	183	213.108	Absent	0	Probable cytoplasm	Plasmid / chromosome
TraI-IncP-1	7	0	805	650	725.714	Absent	0	Probable cytoplasm	Plasmid / chromosome
TraJ-IncP-1	6	0	128	123	124.833	Absent	0	Probable cytoplasm	Plasmid / chromosome
TraK-IncP-1	7	0	134	121	127.143	Absent	Single-pass membrane or Multi-pass membrane	Probable inner membrane	Plasmid / chromosome
TraL-IncP-1	4	0	241	241	241	Present	0	Probable periplasm	Plasmid
TraM	3	0	102	99	101	Absent	0	Probable cytoplasm	Plasmid
TraM-IncP-1	4	0	146	145	145.75	Absent	Single-pass membrane	Probable inner membrane	Plasmid
TraO-IncP-1	6	1	146	115	124	Absent	0	Probable cytoplasm	Plasmid
TrbC	22	4	154	102	126.409	Present	Multi-pass membrane	Probable inner membrane	Plasmid / chromosome
TrbD	19	2	106	86	96.6842	Absent	Single-pass membrane or Multi-pass membrane	Probable inner membrane	Plasmid / chromosome
TrbF	24	6	260	220	234.208	Absent	Single-pass membrane	Probable inner membrane	Plasmid / chromosome
TrbH	5	0	158	145	151.8	Present	0	Probable anchored to membrane (inner or outer)	Plasmid / chromosome
TrbH-IncP-1	6	0	164	151	159.167	Present	0	Probable anchored to membrane (inner or outer)	Plasmid / chromosome
TrbJ	27	7	269	241	254.667	Present	0	Probable periplasm	Plasmid / chromosome
TrbK	2	0	72	72	72	Present	0	Probable periplasm	Plasmid
TrbK-IncP-1	2	0	69	69	69	Present	0	Probable periplasm	Plasmid
TrbM-IncP-1	7	0	260	194	205.286	Present	0	Probable periplasm	Plasmid
TrbN-IncP-1	20	2	234	138	176.2	Present	0	Probable periplasm	Plasmid
TrbO-IncP-1	5	0	89	87	87.8	Absent	Multi-pass membrane	Probable inner membrane	Plasmid
TrbP-IncP-1	15	0	254	216	242	Absent	Multi-pass membrane	Probable inner membrane	Plasmid / chromosome
TrwH	2	0	48	47	47.5	Present	0	Probable anchored to membrane (inner or outer)	Chromosome
TrwL-1	2	0	106	105	105.5	Present	Multi-pass membrane	Probable inner membrane	Chromosome
TrwL-2	2	0	107	104	105.5	Present	Multi-pass membrane	Probable inner membrane	Chromosome
TrwL-3	2	0	105	104	104.5	Present	Multi-pass membrane	Probable inner membrane	Chromosome
TrwL-4	2	0	104	103	103.5	Present	Multi-pass membrane	Probable inner membrane	Chromosome
VirB1/AvhB1	20	5	262	189	229.45	Present or Absent	0	Periplasm (PubMed=17631630)	Plasmid / chromosome
VirB2/AvhB2	23	4	128	90	107.826	Present	Multi-pass membrane	Inner membrane (PubMed=20656905)	Plasmid / chromosome
VirB3/AvhB3	35	8	122	76	103.457	Absent	Single-pass membrane	Inner membrane (PubMed=20348257)	Plasmid / chromosome
VirB4-2	5	0	817	807	810.8	Absent	0	Probable associated to inner membrane via other subunits	Chromosome
VirB4/AvhB4/TrbE/CagE	68	26	983	630	815.779	Absent (TrbE present)	0	Probable associated to inner membrane via other subunits (PubMed=20348257)	Plasmid / chromosome
VirB5	4	0	224	220	221	Present	0	Extracellular (PubMed=17975085)	Plasmid / chromosome
VirB6-2	5	0	1135	815	996.6	Present	Multi-pass membrane	Probable inner membrane	Chromosome
VirB6-3	5	0	1091	955	991.8	Present or Absent	Multi-pass membrane	Probable inner membrane	Chromosome
VirB6-4	4	0	886	855	873.75	Present or Absent	Multi-pass membrane	Probable inner membrane	Chromosome
VirB6/AvhB6/TrbL	67	32	638	279	390.821	Present or Absent	Multi-pass membrane	Inner membrane (periplasmic side) (PubMed=15612921)	Plasmid / chromosome
VirB7	4	0	55	52	54.25	Present	0	Probable anchored to membrane (inner or outer) (PubMed=16076948)	Plasmid / chromosome
VirB7-2	2	0	58	57	57.5	Present	0	Probable anchored to membrane (inner or outer) (PubMed=16076948)	Plasmid / chromosome
VirB8/AvhB8	47	15	352	220	240.851	Absent	Single-pass membrane	Inner membrane (PubMed=10844650)	Plasmid / chromosome
VirB9-2	5	0	161	133	153.4	Present	0	Outer membrane (peripheral) (PubMed=10844650)	Chromosome
VirB9/AvhB9/TrbG	67	28	359	216	290.119	Present	0	Outer membrane (peripheral) (PubMed=10844650)	Plasmid / chromosome
VirC1	67	34	307	207	230.985	Absent	0	Probable cytoplasm	Plasmid / chromosome
VirC2	4	0	205	197	202	Absent	0	Probable cytoplasm	Plasmid
VirD1	4	0	152	147	148.5	Absent	0	Probable cytoplasm	Plasmid
VirD2	9	1	487	337	392	Absent	0	Probable cytoplasm	Plasmid / chromosome
VirD4/AvhD4/TraG	67	29	909	519	643.94	Absent	Multi-pass membrane	Inner membrane (cytoplasm side) (PubMed=16076948)	Plasmid / chromosome
Total number of proteins	1183
F-T4SSs group
TraA-F	2	0	121	119	120	Present	Multi-pass membrane	Probable inner membrane	Plasmid
TraC-F	9	1	893	843	865.556	Absent	Single-pass membrane	Probable inner membrane	Plasmid / chromosome
TraD-F	9	0	776	509	643.889	Absent	Multi-pass membrane	Inner membrane (PubMed=17631633)	Plasmid / chromosome
TraD-like-F	11	1	749	644	698.091	Absent	Single-pass membrane or Multi-pass membrane	Probable inner membrane	Plasmid / chromosome
TraE-F	8	0	190	183	186.625	Present or Absent	Single-pass membrane	Inner membrane (PubMed=8655498)	Plasmid/chromosome
TraF-F	10	1	348	234	264.1	Present or Absent	0	Periplasm (PubMed=3042757; PubMed=16703114)	Plasmid/chromosome
TraF-like-F	5	0	181	140	167	Present	0	Periplasm (PubMed=7915817)	Plasmid/chromosome
TraG-2-like-F	13	1	522	100	479.923	Absent	Multi-pass membrane	Probable inner membrane	Plasmid/chromosome
TraG-like-F	7	0	940	900	920.857	Absent	Multi-pass membrane	Inner membrane (PubMed=1348105)	Plasmid/chromosome
TraH-F	10	2	484	359	452.7	Present	0	Periplasm (PubMed=2656408)	Plasmid/chromosome
TraK-F	4	0	242	238	240.25	Present	0	Periplasm (PubMed=12855161)	Plasmid/chromosome
TraL-F	4	1	103	91	98.5	Absent	Single-pass membrane	Probable outer membrane or inner membrane	Plasmid/chromosome
TraN-F	4	0	603	563	591.75	Present	0	Probable anchored to outer membrane	Plasmid/chromosome
TraN-F-2	2	0	603	553	578	Present or Absent	0	Probable anchored to outer membrane (PubMed=16703114)	Chromosome
TraP-F	2	0	196	195	195.5	Absent	Multi-pass membrane	Inner membrane (PubMed=8655498)	Plasmid
TraQ-F	2	0	94	94	94	Absent	Multi-pass membrane	Inner membrane (PubMed=10564517)	Plasmid
TraU-F	10	0	344	233	321.9	Present	0	Periplasm (PubMed=2198250)	Plasmid/chromosome
TraV-F	2	0	171	171	171	Present	0	Anchored to outer membrane (PubMed=7915817)	Plasmid
TraW-F	10	1	231	202	214.3	Present or Absent	0	Periplasm (PubMed=1355084)	Plasmid/chromosome
TrbC-F	5	0	223	205	214.4	Present or Absent	0	Periplasm (PubMed=7915817)	Plasmid/chromosome
TrbC-F-2	3	0	159	106	136.333	Present or Absent	0	Probable periplasm	Chromosome
TrbI-F	2	0	128	128	128	Absent	Single-pass membrane	Inner membrane (PubMed=1355084)	Plasmid
TrbI-like-F	22	6	504	419	463.591	Absent	Single-pass membrane	Probable inner membrane	Plasmid/chromosome
Total number of proteins	156
I-T4SSs group
DotA	3	0	1048	1035	1043.33	Present	Multi-pass membrane	Inner membrane (PubMed=9009315; PubMed=17040490)	Chromosome
DotC	6	0	303	266	286.833	Present	0	Lipoprotein anchored to outer membrane (PubMed=17040490)	Plasmid / chromosome
DotD	4	0	163	155	161	Present	0	Lipoprotein anchored to outer membrane (PubMed=17040490)	Chromosome
IcmB/DotO	7	1	1018	1003	1011	Absent	0	Probable anchored to Inner membrane (cytoplasmic side) (PubMed= 17040490)	Plasmid / chromosome
IcmC/DotE	4	0	194	169	187.75	Absent	Multi-pass membrane	Inner membrane (PubMed=17040490)	Chromosome
IcmC/DotV-like	3	0	180	180	180	Absent	Multi-pass membrane	Probable inner membrane (PubMed=17040490)	Chromosome
IcmD/DotP	4	0	138	93	123.75	Present	Multi-pass membrane	Inner membrane (PubMed=17040490)	Chromosome
IcmE/DotG	4	0	1048	1034	1044.5	Absent	Single-pass membrane	Outer membrane (PubMed= 17040490)	Chromosome
IcmF	32	13	1365	973	1199.47	Absent	Multi-pass membrane	Inner membrane (PubMed=17040490)	Chromosome
IcmG/DotF	4	0	269	244	262.75	Absent	Single-pass membrane	Outer membrane (PubMed=17040490)	Chromosome
IcmH/DotU	4	0	261	257	260	Absent	Multi-pass membrane	Inner membrane (PubMed=17040490)	Chromosome
IcmJ/DotN	4	0	214	208	210.5	Absent	Single-pass membrane	Inner membrane (PubMed=17040490)	Chromosome
IcmK/DotH	6	0	361	327	350.667	Present	0	Periplasm (PubMed=17040490)	Plasmid / chromosome
IcmL/DotI	6	0	235	212	219.833	Absent	Single-pass membrane	Inner membrane (PubMed=17040490)	Plasmid / chromosome
IcmM/DotJ	3	0	94	94	94	Absent	Single-pass membrane	Probable inner membrane (PubMed=17040490)	Chromosome
IcmN/DotK	3	0	189	189	189	Present	0	Probable anchored to outer membrane (PubMed=17040490)	Chromosome
IcmO/DotL	7	1	792	762	775.429	Absent	Multi-pass membrane	Inner membrane (PubMed=17040490)	Plasmid / chromosome
IcmP/DotM	7	1	402	376	388.571	Absent	Multi-pass membrane	Inner membrane (PubMed=17040490)	Plasmid / chromosome
IcmQ	4	0	238	191	204.75	Absent	0	Cytoplasm (PubMed=17040490)	Chromosome
IcmR	3	0	120	120	120	Absent	0	Cytoplasm (PubMed=17040490)	Chromosome
IcmS	4	0	114	112	113.5	Absent	0	Cytoplasm (PubMed=17040490)	Chromosome
IcmT	4	0	86	85	85.75	Absent	Multi-pass membrane	Probable inner membrane (PubMed=17040490)	Chromosome
IcmV	4	0	151	151	151	Absent	Multi-pass membrane	Probable inner membrane (PubMed=17040490)	Chromosome
IcmW	4	0	151	149	150.5	Absent	0	Cytoplasm (PubMed=17040490)	Chromosome
IcmX	4	0	472	376	446	Present	0	Periplasm (PubMed=17040490)	Chromosome
LvgA	3	0	208	208	208	Absent	0	Cytoplasm (PubMed=17040490)	Chromosome
TraK-IncI	2	0	96	95	95.5	Absent	Multi-pass membrane	Probable inner membrane	Plasmid
TraL-IncI	2	0	117	115	116	Present	Single-pass membrane	Probable inner membrane	Plasmid
TraO-IncI	2	0	452	429	440.5	Absent	Single-pass membrane	Probable inner membrane	Plasmid
TraP-IncI	2	0	236	234	235	Absent	Single-pass membrane	Probable inner membrane	Plasmid
TraQ-IncI	2	0	180	175	177.5	Absent	Multi-pass membrane	Probable inner membrane	Plasmid
TraR-IncI	2	0	134	131	132.5	Present or Absent	Multi-pass membrane	Probable inner membrane	Plasmid
TraW-IncI	2	0	404	400	402	Present	0	Probable anchored to membrane or periplasm	Plasmid
TraY/DotA	6	1	972	714	805	Present	Multi-pass membrane	Inner membrane (PubMed= 9009315)	Plasmid / chromosome
TrbB-IncI	2	0	361	356	358.5	Absent	Single-pass membrane	Probable inner membrane	Plasmid
Total number of proteins	163
GI-T4SSs group
pilL	4	0	209	180	196.75	Present	0	Probable anchored to inner membrane	Plasmid / chromosome
PilT	14	1	666	100	444.214	Present	Single-pass membrane	Probable inner membrane	Plasmid / chromosome
Tfc11	6	0	137	121	129.833	Absent	Multi-pass membrane	Probable inner membrane	Plasmid / chromosome
Tfc12	11	0	230	209	219.182	Absent	Single-pass membrane	Probable inner membrane	Plasmid / chromosome
Tfc13	12	1	310	258	286.667	Present	Single-pass membrane	Probable inner membrane	Plasmid / chromosome
Tfc15	8	0	151	125	141.25	Present	Single-pass membrane	Probable inner membrane	Plasmid / chromosome
Tfc23	13	1	353	100	303.077	Present	0	Probable cytoplasm	Plasmid / chromosome
Tfc24	8	0	157	100	138.5	Present	Single-pass membrane	Probable inner membrane	Plasmid / chromosome
Tfc3	11	1	278	218	253.273	Present	Single-pass membrane	Probable inner membrane	Plasmid / chromosome
Tfc5	11	1	182	143	162.364	Present	Single-pass membrane	Probable inner membrane	Plasmid / chromosome
Tfc8	9	0	252	228	244.444	Absent	Multi-pass membrane	Probable inner membrane	Plasmid / chromosome
Tfc9	8	0	127	90	116.125	Present	Single-pass membrane	Probable inner membrane	Plasmid / chromosome
Total number of proteins	115
Total number of proteins into AtlasT4SS	1617
